# Supplementary material for: Intrafusal-fiber LRP4 for muscle spindle formation and maintenance in adult and aged animals
Source: Nat Commun. 2023 Feb 10;14:744. doi: 10.1038/s41467-023-36454-8 (PMC9918736; doi:10.1038/s41467-023-36454-8)
Supplement: Supplementary file 4 — Source Data [file 41467_2023_36454_MOESM4_ESM.xlsx]

## Sheet: Fig. 1j
Lrp4 mRNA level
Extrafusal fiber	Muscle spindle
0.955	4.399
0.894	5.497
1.172	5.067

## Sheet: Fig. 2c
VGluT1+ segements length (µm)
Lrp4+/-	Lrp4-/-
334.21	100.25
284.13	157.34
246.31	210.59
251.02	234.15
361.16	177.82
267.26	169.21
244.96	240.23
304.23	167.22
249.56	128.45
256.44	137.94
289.54	155.47
312.26	188.47
330.74	193.35
268.07	257.55
288.46	243.17
275.37	238.44
247.84	141.77
303.58	195.63

## Sheet: Fig. 2d
NF/Syn+ segements length (µm)
Lrp4+/-	Lrp4-/-
930.83	395.09
581.73	430.15
798.32	442.59
888.44	639.53
894.29	397.62
679.59	378.98
774.03	554.78
780.54	365.78
889.12	468.33
669.34	375.34
678.43	498.67
743.15	459.46
872.14	285.89
774.39	418.35
865.02	600.28
539.42	495.37
843.05	402.47
571.19	567.93

## Sheet: Fig. 2f
Bag fiber (S46+) number per spindle
Lrp4+/-	Lrp4-/-
1	1
2	2
2	2
2	2
2	2
2	2
2	2
2	2
2	2
2	2
2	2
2	1
1	2
2	2
2	2
2	1
2	2
2	2

## Sheet: Fig. 2g
Bag fiber (S46+) size per spindle (µm2)
Lrp4+/-	Lrp4-/-
591.24	804.033
549.12	332.17
600.05	461.09
412.19	413.26
616.15	204.31
460.33	453.96
911.09	399.57
403.1	357.41
814.29	480.52
508.33	473.83
271.15	382.29
296.09	283.07
625.01	364.25
349.46	436.39
403.98	501.72
604.03	765.11
351.18	354.31
410.23	365.4
372.1	319.69
382.85	716.42
341.29	561.17
699.03	322.94
553.04	388.35
680.94	514.86
415.27	414.77
435.35	592.49
606.85	767.39
814.02	445.03
518.19	721.14
381.44	412.52
285.74	341.12
246.58	637.13
809.13	447.88
504.27

## Sheet: Fig. 3d
PV+ terminal length (µm)
E14.5			E16.5			E18.5
Lrp4+/-	Lrp4-/-		Lrp4+/-	Lrp4-/-		Lrp4+/-	Lrp4-/-
50.43	85.52		142.64	115.42		274.81	89.61
64.15	82.75		165.96	100.09		224.74	210.22
78.03	90.57		146.51	115.73		325.97	180.63
63.32	93.32		156.38	123.36		354.07	145.16
93.33	74.09		130.02	148.78		284.89	193.69
68.82	83.76		166.98	141.35		253.15	208.77
78.65	73.63		102.33	133.47		266.49	172.99
81.11	62.49		148.32	136.43		296.44	199.98
59.76	55.34		165.43	111.36		266.33	237.22
84.35	81.25		131.49	128.37		274.31	257.43
71.28	66.45		183.57	142.59		236.97	97.48
79.46	80.67		142.69	120.73		247.05	112.93
55.96	91.18		158.84	99.88		316.83	147.07
68.49	88.46		139.05	128.94		313.27	159.98
68.97	82.39		143.86	119.38		309.45	227.16
57.31	89.22		119.43	142.29		336.92	239.45
77.46	70.03		97.7	132.86		313.14	250.51
96.38	68.71		111.36	96.13		239.78	239.68

## Sheet: Fig. 3e
Intensity of Egr3+ staining
E16.5			E18.5
Lrp4+/-	Lrp4-/-		Lrp4+/-	Lrp4-/-
52.3	47.68		68.54	0
59.98	62.46		54.3	50.47
61.34	36.98		58.91	46.71
55.97	53.07		61.25	56.35
57.9	47.88		55.39	0
60.75	49.86		59.26	45.98
46.11	57.32		69.44	0
63.27	51.07		67.24	57.95
45.36	48.43		52.47	44.65
51.38	49.68		54.95	39.98
59.04	50.73		57.66	0
49.67	46.77		64.29	60.25
51.36	48.91		64.93	48.95
44.02	52.49		62.14	50.31
56.83	42.17		63.94	0
60.35	45.32		61.22	57.68
61.44	46.86		53.67	53.18
61.89	60.96		59.4	47.93

## Sheet: Fig. 3f
Number of Egr3+ nuclei
E16.5			E18.5
Lrp4+/-	Lrp4-/-		Lrp4+/-	Lrp4-/-
23	15		43	0
19	14		38	8
18	16		41	11
22	15		43	12
21	16		42	0
14	15		36	14
24	18		34	0
15	14		29	11
16	15		31	9
18	14		30	12
19	18		36	0
17	16		35	18
19	17		34	19
20	19		41	24
21	18		39	0
20	13		40	28
15	22		42	31
16	12		45	33

## Sheet: Fig. 3g
Egr3+ segment length (µm)
E16.5			E18.5
Lrp4+/-	Lrp4-/-		Lrp4+/-	Lrp4-/-
121.09	96.87		257.63	0
99.43	101.83		232.42	90.89
123.74	126.75		200.47	86.62
131.15	89.97		157.38	173.27
128.44	134.09		152.43	0
149.96	118.35		150.78	111.98
140.31	110.34		218.54	0
121.93	109.42		238.93	188.23
105.33	88.57		258.45	145.34
143.25	129.4		230.05	115.75
114.38	110.56		134.37	0
129.36	119.8		178.44	158.95
133.54	79.96		197.03	167.57
128.43	85.43		164.32	123.56
94.23	96.57		155.83	0
89.05	117		123.79	127.4
143.33	135.4		137.98	140.67
117.68	142.56		223.87	115.49

## Sheet: Fig. 4c
Spindle with annulospiral endings (%)
Lrp4f/f + TAM2M	imKO+ TAM1M	imKO+ TAM2M
100% (7/7)	66.7% (6/9)	22.2% (6/9)
100% (8/8)	44.4%(4/9)	27.3% (3/11)
100% (8/8)	40% (4/10)	25% (2/8)
100% (9/9)	57.1% (4/7)	37.5% (3/8)

[truncated: 57 more sheets: Fig. 4d, Fig. 4e, Fig. 4f, Fig. 4g, Fig. 5c, Fig. 5e, Fig. 5f, Fig. 5h, Fig. 5j, Fig. 5k, Fig. 6c, Fig. 6e, Fig. 6g, Fig. 6h, Fig. 6i, Fig. 6j, Fig. 6k, Fig. 7a (Uncropped blots), Fig. 7b (Uncropped blots), Fig. 7g …]
